# Supplementary material for: Comparative Physiological and Transcriptome Analysis Provide Insights into the Response of Cenococcum geophilum, an Ectomycorrhizal Fungus to Cadmium Stress
Source: J Fungi (Basel). 2022 Jul 12;8(7):724. doi: 10.3390/jof8070724 (PMC9323960; doi:10.3390/jof8070724)
Supplement: Supplementary file 1 [file jof-08-00724-s001.zip]

Archive with 1 entries (1 files):
- jof-1784126-supplementary.pdf
